# Supplementary material for: Integrating noncommunicable disease care in a public primary health care facility in North Lebanon: A qualitative study of implementation in a humanitarian crisis
Source: PLOS Glob Public Health. 2026 Apr 1;6(4):e0005518. doi: 10.1371/journal.pgph.0005518 (PMC13042628; doi:10.1371/journal.pgph.0005518)
Supplement: S4 File — (XLSX) [file pgph.0005518.s004.xlsx]

## Sheet: Sheet1
S4. Supplementary Material 4: CAJA Project Activities and Timeline
ACTIVITIES	2021			2022					2023					2024					2025
	Q3	Q4		Q1	Q2	Q3	Q4		Q1	Q2	Q3	Q4		Q1	Q2	Q3	Q4		Q1	Q2	Q3	Q4
Before the implementation of the NCD model of care									Project Implementation
General PHC activities
Training of social worker on patient education (Diabetes, Diabetic foot, Healthy lifestyle, Nutrition Physical activity, MHPSS)
Inclusion of the CAJA PHC in PHC network of the MOPH						Aug
Organization of referral pathway for PRP and MHPSS services
Diabetic foot training for the ICRC staff (Health field officer, physiotherapists, and MHPSS teams)									Mar
Announcement of the ICRC Budget cut									Mar
Recruitment of health field officer									Mar
Position cut for the health field officer										May
Position cut (PHC HFO & project manager)											Aug
Recruitment of HFO to follow up progress implementation														Feb
Launching MDT on a biweekly basis														Feb
PRP Services
Training of the GP and physiotherapist on the administration of diabetic foot administration
Diabetic foot score screening
Launching of the Physiotherapy Sessions Referral
Provision of assistive devices, insoles, and diabetic preventive footwear.
Training of physiotherapist on administering diabetic foot group sessions
Starting Group sessions for the diabetic patients
No PRP referral & Diabetic foot assessment (End of year closure)							Dec					Dec
ICRC Financial constraints with preventive footwear											Aug
Provision of footwear prevention on a case by case basis
Organisation of patient's next appointment for the diabetic foot assessment															Jun
Refresher session for the GP on the administration of the diabetic foot assessment score															Jun
MHPSS Services
Sensitization training for the SW on MHPSS
Launching the MOPH mental health depression package for ICRC staff and CAJA GP
Weekly training for SW on PHQ2 & 9
Administration of the PHQ2 & PHQ9 by the SW										May
ICRC MHPSS gap no psychologist										Mar	July
GAD-7 & PTSD MOPH Training package for ICRC and CAJA Staff											Jun
GAD-7 Administration by the SW												Nov
ICRC psychologist recruitment											Jul
MHPSS referral (Psychotherapeutic sessions) Administration of DASS-21											Jul
Handover to new ICRC psychologist														Jan-Feb
Relaunching individual psychotherapeutic sessions (DASS-21)															Apr
"Help the helpers" refresher session for the CAJA staff by the ICRC MHPSS team														Feb
Visit of the MOPH National mental health program team to CAJA															Mar
Launching of MHPSS focus group sessions															May
Training session on MOPH MH packages for nurses, midwives in the presence of SW															May
Administration of PTSD scale by SW
Covering the lab tests (CBCD & TSH) for patients with PHQ9 scores≥ 10															Apr
MoPH Recommendation for crisis response: Shifting from screening to psychoeducation by SW
Research Activities
Research proposal Development
Research approval by the ICRC and LSHTM ERB committees									FEB
Quantitative Data Collection									FEB
Quantitative Data Cleaning
LSHTM visit										May- Jun
Training on conducting qualitative Studies										May
LSHTM & ICRC staff field visit to CAJA										Jun
Qualitative data collection from ICRC Staff, patients & PHC director												Nov
Translation and transcription of the qualitative data
Qualitative Data Analysis and writing
Research production (First paper)															MAR
Quantitative Data Analysis and writing

## Sheet: Sheet2
| Activity | Duration | Start Date | End Date |
|-----------------------------------------------------------|----------|------------|------------|
| Training of GP and physiotherapist on diabetic foot admin | 2 days | 01/05/24 | 02/05/24 |
| Training of social worker on patient education | 3 days | 03/05/24 | 05/05/24 |
| Physio Sessions Referral | 2 days | 06/05/24 | 07/05/24 |
| Training of social worker on diabetic foot group session | 2 days | 08/05/24 | 09/05/24 |
| Provision of assistive devices, insoles | 1 day | 10/05/24 | 10/05/24 |
| Starting Group sessions for diabetic patients | 5 days | 11/05/24 | 15/05/24 |
| Inclusion of CAJA PHC in PHC network of MOPH | 2 days | 16/05/24 | 17/05/24 |
| Sensitization training for SW (MHPSS MOPH packages) | 3 days | 18/05/24 | 20/05/24 |
| Launching MH depression package for ICRC staff | 2 days | 21/05/24 | 22/05/24 |
| Delay in NCD model implementation | 7 days | 23/05/24 | 29/05/24 |
| Data Collection | 5 days | 30/05/24 | 03/06/24 |
| Recruitment of health field officer | 2 days | 04/06/24 | 05/06/24 |
| Organization of referral pathway | 3 days | 06/06/24 | 08/06/24 |
| Ongoing Weekly training for SW on PHQ2 & 9 | 5 days | 09/06/24 | 13/06/24 |
| LSHTM Visit | 2 days | 14/06/24 | 15/06/24 |
| Training on conducting qualitative studies | 3 days | 16/06/24 | 18/06/24 |
| LSHTM & ICRC staff visit to CAJA | 2 days | 19/06/24 | 20/06/24 |
| Qualitative data collection | 5 days | 21/06/24 | 25/06/24 |
| Announcement of ICRC Budget cut | 1 day | 26/06/24 | 26/06/24 |
| Announcement of PHC project manager & 2 HFO position cut | 1 day | 27/06/24 | 27/06/24 |
| Administration of PHQ2 & PHQ9 by SW | 3 days | 28/06/24 | 30/06/24 |
| GAD-7 & PTSD MOPH Training for ICRC & CAJA Staff | 2 days | 01/07/24 | 02/07/24 |
| ICRC psychologist recruitment | 3 days | 03/07/24 | 05/07/24 |
| MHPSS referral (Psychotherapeutic sessions) | 5 days | 06/07/24 | 10/07/24 |
| Out of stock Preventive footwear | 1 day | 11/07/24 | 11/07/24 |
| Gad-7 Administration by SW | 3 days | 12/07/24 | 14/07/24 |
| PRP referral & Diabetic foot assessment stopped | 1 day | 15/07/24 | 15/07/24 |
| Handover to new ICRC psychologist | 2 days | 16/07/24 | 17/07/24 |
| Recruitment of HFO to follow up progress implementation | 2 days | 18/07/24 | 19/07/24 |
| Launching MDT on a biweekly basis | 10 days | 20/07/24 | 31/07/24 |
| Visits of MOPH National mental health program to CAJA | 3 days | 01/08/24 | 03/08/24 |
| Relaunching individual psychotherapeutic sessions | 3 days | 04/08/24 | 06/08/24 |
| Launching MHPSS focus group sessions | 5 days | 07/08/24 | 11/08/24 |
| Covering lab tests for patients with PHQ9 scores > 10 | 2 days | 12/08/24 | 13/08/24 |
| Training session on MOPH MH packages for nurses, midwives | 3 days | 14/08/24 | 16/08/24 |
| Provision of footwear prevention on a case by case | 1 day | 17/08/24 | 17/08/24 |
|-----------------------------------------------------------|----------|------------|------------|
